# Supplementary material for: Coupling spectral imaging and laboratory analyses to digitally map sediment parameters and stratigraphic layers in Yeha, Ethiopia
Source: PLoS One. 2020 Sep 11;15(9):e0238894. doi: 10.1371/journal.pone.0238894 (PMC7485874; doi:10.1371/journal.pone.0238894)
Supplement: S1 File — Files available at: https://doi.org/10.5281/zenodo.3906210. (ZIP) [file pone.0238894.s002.zip]

Archive with 10 entries (7 files):
- S2_File/
- S2_File/.DS_Store
- __MACOSX/
- __MACOSX/S2_File/
- __MACOSX/S2_File/._.DS_Store
- S2_File/XRF_ICP_comparison.png
- __MACOSX/S2_File/._XRF_ICP_comparison.png
- S2_File/sedimentological_record.csv
- __MACOSX/S2_File/._sedimentological_record.csv
- S2_File/XRD_peaks.png
