# Supplementary material for: Coupling spectral imaging and laboratory analyses to digitally map sediment parameters and stratigraphic layers in Yeha, Ethiopia
Source: PLoS One. 2020 Sep 11;15(9):e0238894. doi: 10.1371/journal.pone.0238894 (PMC7485874; doi:10.1371/journal.pone.0238894)
Supplement: S1 File — Files available at: https://doi.org/10.5281/zenodo.3906210. (ZIP) [file pone.0238894.s002.zip › S2_File/sedimentological_record.csv]

trench	id	depth	h2o	Si	K	Mg	Ca	Na	Fe	Al	Ti	PO4	wi_RX	wi_SQ	wi_CTR	wi_KT	wi_PI	TC	TIC	TOC	Fe2O3	SOM	CaCO3
e6	16	647	7313	26.72	2.45	1	4.18	0.09	4.12	3.36	0.17	1.07	4.5	2.33	20.67	14.46	45.71	1.55	1.11	0.44	11.79	0.88	7.77
e6	15	657	8738	24.38	1.65	3.89	22.79	0.1	2.81	2.48	0.13	1.85	5.56	2.99	150.04	12.92	117.05	5.74	4	1.74	8.03	3.48	28
e6	14	670	12784	25.93	2.17	2	7.82	0.11	4.32	3.16	0.16	1.35	4.65	2.28	41.5	13.7	60.52	5.21	1.47	3.74	12.34	7.48	10.29
e6	13	682	10242	26.82	2.35	0.85	1.96	0.11	4.92	3.66	0.17	1.37	4.15	2.06	9.48	13.61	36.33	0.93	0.22	0.71	14.07	1.42	1.54
e6	12	700	11973	26.72	2.38	0.85	1.63	0.12	4.79	4.04	0.17	1.51	3.75	1.97	8.12	14.12	35.66	0.94	0.21	0.73	13.7	1.46	1.47
e6	11	734	10675	26.87	1.7	0.85	2.16	0.09	4.86	3.25	0.1	0.81	4.68	2.19	23.49	17.92	30.08	0.81	0.31	0.65	13.91	1.3	2.17
e6	10	729	11677	27.02	1.91	0.85	2.64	0.07	5.15	2.99	0.09	0.99	5.12	2.22	19.02	20.24	33.72	0.84	0.41	0.43	14.74	0.86	2.87
e6	9	742	20264	26.94	3.07	2.91	11.93	0.15	2.95	3.14	0.1	3.18	4.86	2.84	100.88	30.92	89.03	2.66	2.07	0.59	8.42	1.18	14.49
e6	8	757	11215	26.82	1.8	0.85	2.37	0.07	6.78	2.96	0.11	1.07	5.13	1.88	17.43	15.77	31.59	0.87	0.79	0.08	19.4	0.16	5.53
e1	7	184	3183	26.81	4.42	1.39	5.87	0.46	3.23	2.52	0.12	3.36	6.01	3.05	41.3	37.09	78.18	2.91	0.56	2.35	9.25	4.7	3.92
e1	6	200	2691	26.81	4.33	2.17	5.29	0.45	3.55	2.79	0.14	2.86	5.44	2.77	31.16	30.44	78.75	3.19	0.62	2.57	10.15	5.14	4.34
e1	5	210	2803	26.45	4.01	1.42	8.28	0.4	3.1	2.55	0.13	4.42	5.88	3.06	54.85	31.67	81.96	2.98	0.88	1.1	8.85	2.2	6.16
e1	4	221	2123	27.73	3.81	1.87	4.65	0.27	3.58	2.53	0.14	3.21	6.21	3	28.56	27.91	67.52	2.49	0.52	1.97	10.24	3.94	3.64
e1	3	228	1968	27.83	4.08	1.15	4.51	0.26	3.95	2.6	0.15	3.28	6.06	2.82	25.83	27.88	66.35	1.98	0.37	1.61	11.3	3.22	2.59
e1	2	240	2454	27.3	4.02	0.85	2.46	0.29	4.51	2.69	0.15	1.85	5.74	2.53	14.18	27.6	57.36	1.54	0.23	1.31	12.9	2.62	1.61
e1	1	257	2286	27.05	4.14	0.85	1.73	0.33	4.69	2.93	0.16	1.67	5.22	2.36	9.25	26.34	56.57	1.35	0.3	1.05	13.41	2.1	2.1
