# Supplementary material for: Coupling spectral imaging and laboratory analyses to digitally map sediment parameters and stratigraphic layers in Yeha, Ethiopia
Source: PLoS One. 2020 Sep 11;15(9):e0238894. doi: 10.1371/journal.pone.0238894 (PMC7485874; doi:10.1371/journal.pone.0238894)
Supplement: S2 File — Files available at: https://doi.org/10.5281/zenodo.3906216. (TXT) [file pone.0238894.s003.txt]

Files available at: https://doi.org/10.5281/zenodo.3906210
